# Supplementary material for: 9-N-n-alkyl Berberine Derivatives: Hypoglycemic Activity Evaluation
Source: Pharmaceutics. 2022 Dec 22;15(1):44. doi: 10.3390/pharmaceutics15010044 (PMC9865096; doi:10.3390/pharmaceutics15010044)
Supplement: Supplementary file 1 [file pharmaceutics-15-00044-s001.zip]

Archive with 1 entries (1 files):
- pharmaceutics-2096042-supplementary.pdf
